# Supplementary material for: Analysis of the Genomes and Adaptive Traits of Skermanella cutis sp. nov., a Human Skin Isolate, and the Type Strains Skermanella rosea and Skermanella mucosa
Source: Microorganisms. 2025 Jan 6;13(1):94. doi: 10.3390/microorganisms13010094 (PMC11767975; doi:10.3390/microorganisms13010094)
Supplement: Supplementary file 1 [file microorganisms-13-00094-s001.zip]

Archive with 1 entries (1 files):
- microorganisms-3386424-supplementary.pdf
